# Supplementary material for: A Dopamine/Tannic-Acid-Based Co-Deposition Combined with Phytic Acid Modification to Enhance the Anti-Fouling Property of RO Membrane
Source: Membranes (Basel). 2021 May 6;11(5):342. doi: 10.3390/membranes11050342 (PMC8148169; doi:10.3390/membranes11050342)
Supplement: Supplementary file 1 [file membranes-11-00342-s001.zip]

Archive with 1 entries (1 files):
- membranes-1205341-supplementary.pdf
